# Supplementary material for: Tuning the Biological Activity of Camphorimine Complexes through Metal Selection
Source: Antibiotics (Basel). 2022 Jul 27;11(8):1010. doi: 10.3390/antibiotics11081010 (PMC9405135; doi:10.3390/antibiotics11081010)
Supplement: Supplementary file 1 [file antibiotics-11-01010-s001.zip]

Archive with 1 entries (1 files):
- antibiotics-1839502-supplementary.pdf
